# Supplementary material for: Electrochemical Simulation of Phase I Hepatic Metabolism of Voriconazole Using a Screen-Printed Iron(II) Phthalocyanine Electrode
Source: Pharmaceutics. 2023 Nov 4;15(11):2586. doi: 10.3390/pharmaceutics15112586 (PMC10674253; doi:10.3390/pharmaceutics15112586)
Supplement: Supplementary file 1 [file pharmaceutics-15-02586-s001.zip]

Archive with 1 entries (1 files):
- pharmaceutics-2665069-supplementary.pdf
